# Supplementary material for: Integration of Transcriptomic and Proteomic Analyses Reveals New Insights into the Regulation of Immune Pathways in Midgut of Samia ricini upon SariNPV Infection
Source: Insects. 2022 Mar 16;13(3):294. doi: 10.3390/insects13030294 (PMC8949121; doi:10.3390/insects13030294)
Supplement: Supplementary file 1 [file insects-13-00294-s001.zip]

Archive with 1 entries (1 files):
- insects-1611401-supplementary.pdf
